# Supplementary material for: Evaluation of Roasting and Grilling Effects on Chemical Composition, Volatile Profiles, and Toxicity of Stink Bugs (Tessaratoma papillosa): Implications for Utilization as Functional Food Ingredients
Source: Foods. 2023 Aug 15;12(16):3053. doi: 10.3390/foods12163053 (PMC10453842; doi:10.3390/foods12163053)
Supplement: Supplementary file 1 [file foods-12-03053-s001.zip]

Archive with 1 entries (1 files):
- foods-2554651-supplementary.pdf
